# Supplementary material for: Nanozymes with Peroxidase-like Activity for Ferroptosis-Driven Biocatalytic Nanotherapeutics of Glioblastoma Cancer: 2D and 3D Spheroids Models
Source: Pharmaceutics. 2023 Jun 10;15(6):1702. doi: 10.3390/pharmaceutics15061702 (PMC10301181; doi:10.3390/pharmaceutics15061702)
Supplement: Supplementary file 1 [file pharmaceutics-15-01702-s001.zip]

Archive with 1 entries (1 files):
- pharmaceutics-2349886-supplementary.pdf
